# Supplementary material for: Deciphering the functional role of hypothetical proteins from Chloroflexus aurantiacs J-10-f1 using bioinformatics approach
Source: Mol Biol Res Commun. 2020 Sep;9(3):129–39. doi: 10.22099/mbrc.2020.36894.1495 (PMC7727763; doi:10.22099/mbrc.2020.36894.1495)
Supplement: Supplementary Material 2 [file mbrc-9-129-s002.xlsx]

## Sheet: Sheet1
Table S2 : Annotation of 25 functionally known proteins from Chloroflexus aurantiacs J-10-f1 using the same tools used for the HPs prediction.
Uniprot A/C	Protein Name in UniProt	CDD	SCORE (CDD)	PFAM	SCORE (PFAM)	SMART	SCORE (SMART)	SVMprot	SCORE (SVMPROT)	InterPro	SCORE (INTERPRO)	CATH	SCORE (CATH)
P80040	Malate dehydrogenase	MalateDH_bact superfamily	1(5)	Malate dehydrogenase	1(5)	Malate dehydrogenase	1(5)	Oxidoreductase	1(4)	Malate dehydrogenase	1(5)	Malate dehydrogenase	1(5)
A9WEM1	Lipoyl synthase	PRK05481	1(5)	Lipoyl synthase	1(5)	Elongator protein 3	1(3)	Iron Binding	1(3)	Lipoyl synthase	1(5)	Lipoyl synthase 2	1(5)
A9WJ21	Glycerol kinase	FGGY_CsGK_like	1(3)	Glycerol kinase	1(5)	FGGY family of carbohydrate kinases	1(3)	Transferases - Transferring Phosphorus-Containing Groups	1(4)	Glycerol kinase	1(5)	Putative glycerol kinase 1(5)	1(5)
A9WAI7	Acylphosphatase	Acylphosphatase	1(5)	Acylphosphatase	1(5)	Acylphosphatase	1(5)	rRNA-binding proteins	1(2)	Acylphosphatase	1(5)	Acylphosphatase family protein	1(5)
A9WCR4	Putative pre-16S rRNA nuclease	Putative pre-16S rRNA nuclease YqgF and RuvX family	1(4)	Putative pre-16S rRNA nuclease	1(5)	Likely ribonuclease with RNase H fold	1(3)	All DNA-binding	1(3)	Putative pre-16S rRNA nuclease	1(3)	Putative Holliday junction resolvase	1(3)
A9WFJ2	Sulfate adenylyltransferase	Sulfate adenylyltransferase	1(5)	Sulfate adenylyltransferase	1(5)	ATP-sulfurylase, PUA_2	1(5)	Iron-binding	0(2)	Sulphate adenylyltransferase, prokaryotic-type	1(5)	Sulfate adenylyltransferase domain-containing protein	1(5)
A9WIW3	Formate--tetrahydrofolate ligase	Formate--tetrahydrofolate ligase	1(5)	Formate--tetrahydrofolate ligase	1(5)	Formate--tetrahydrofolate ligase	1(5)	Zinc-binding	1(3)	Formate-tetrahydrofolate ligase, FTHFS	1(5)	Formate--tetrahydrofolate ligase	1(5)
A9WHG7	Peptide deformylase	Pep_deformylase	1(5)	Peptide deformylase	1(5)	Peptide deformylase	1(5)	EC2.4 Transferases - Glycosyltransferases	1(2)	Peptide deformylase	1(5)	Peptide deformylase 1	1(5)
A9WKF8	Octanoyltransferase	Lipoyl, octanoyl transferase	1(4)	Octanoyltransferase	1(5)	Biotin, lipoate A/B protein ligase family	1(4)	Manganese-binding	1(3)	Octanoyltransferase	1(5)	Putative lipoyltransferase 2, mitochondrial	1(2)
Q8RMH6	Auracyanin-A	Azurin and similar redox proteins	1(3)	Copper binding proteins	1(3)	transmembrane helix region	0(2)	All lipid-binding proteins	1(3)	BlueCu_1,BlueCu_1_BS, Cupredoxin	1(3)	Electron transfer protein azurin I	1(3)
A9WCM4	Enolase	Enolase	1(5)	Enolase	1(5)	Enolase_N, Enolase_C	1(5)	EC1.1 Oxidoreductases - Acting on the CH-OH group of donors	0(2)	Enolase	1(5)	Enolase 2, putative, expressed	1(4)
A9WDC2	Formamidopyrimidine-DNA glycosylase	formamidopyrimidine, 5-formyluracil, 5-hydroxymethyluracil DNA glycosylase	1(4)	Formamidopyrimidine-DNA glycosylase	1(5)	Formamidopyrimidine-DNA glycosylase N-terminal domain, Formamidopyrimidine-DNA glycosylase H2TH domain	1(5)	Zinc-binding	1(4)	Formamidopyrimidine-DNA glycosylase	1(5)	Formamidopyrimidine-DNA glycosylase	1(5)
A9WJ69	Ribonuclease 3	Ribonuclease III	1(5)	Ribonuclease 3	1(5)	Ribonuclease III family, Double-stranded RNA binding motif	1(5)	EC3.1 Hydrolases - Acting on Ester Bonds	1(4)	Ribonuclease III	1(5)	Ribonuclease III (DsRNA-specific), Rnc	1(5)
A9WFJ8	Nucleoside diphosphate kinase	mulitfunctional nucleoside diphosphate kinase, apyrimidinic endonuclease3	1(3)	Nucleoside diphosphate kinase	1(5)	NDK	1(5)	EC2.7 Transferases - Transferring Phosphorus-Containing Groups	1(5)	Nucleoside diphosphate kinase	1(3)	Nucleoside diphosphate kinase B	1(5)
A9WEK8	Bifunctional purine biosynthesis protein PurH	bifunctional phosphoribosylaminoimidazolecarboxamide formyltransferase, IMP cyclohydrolase	1(4)	Bifunctional purine biosynthesis protein PurH/Phosphoribosylaminoimidazolecarboxamide formyltransferase/IMP cyclohydrolase	1(4)	MGS-like domain,AICARFT, IMPCHase bienzyme	1(2)	Iron-binding	0(2)	Bifunctional purine biosynthesis protein PurH-like	1(5)	Bifunctional purine biosynthesis protein PurH	1(5)
A9WII8	Probable endonuclease 4	endonuclease IV	1(5)	Probable endonuclease 4	1(5)	AP endonuclease family 2	1(3)	Zinc-binding	1(4)	AP endonuclease 2	1(4)	Probable endonuclease 4	1(5)
A9WHH9	GTPase Der	GTP-binding protein Der	1(5)	GTPase Der	1(5)	ATPases associated with a variety of cellular activities	0(2)	EC2.7 Transferases - Transferring Phosphorus-Containing Groups	1(4)	GTP-binding protein EngA	1(4)	GTPase Der	1(5)
A9WEA4	Alpha-amylase	Alpha amylase catalytic domain found in bacterial Alpha-amylases	1(5)	Alpha-amylase	1(5)	Alpha-amylase domain	1(5)	Transmembrane	0(2)	Alpha-amylase	1(5)	Alpha amylase catalytic region	1(5)
A9WKH8	Biotin carboxylase	Acetyl-CoA carboxylase, biotin carboxylase subunit	1(4)	Acetyl-CoA carboxylase, biotin carboxylase	1(4)	Biotin carboxylase C-terminal domain	1(5)	EC6.4 Ligases - Forming Carbon-Carbon Bonds	1(4)	Acetyl-CoA carboxylase, biotin carboxylase	1(5)	Pyruvate carboxylase subunit A	1(3)
A9WC24	Acetolactate synthase	acetolactate synthase 1 catalytic subunit	1(4)	Acetolactate synthase	1(5)	transmembrane helix region	0(2)	EC4.1 Lyases - Carbon-Carbon Lyases	1(3)	Acetolactate synthase, large subunit, biosynthetic	1(5)	Acetolactate synthase large subunit	1(5)
A9WGW0	DNA polymerase beta domain protein region	Nucleotidyltransferase (NT) domain of Staphylococcus aureus kanamycin nucleotidyltransferase	1(2)	DNA polymerase beta domain protein region	1(5)	No Result	1(2)	All lipid-binding proteins	1(3)	Polbeta	1(3)	No result	0(2)
A9WAP3	Redox-active disulfide protein 2	Thioredoxin domain	1(3)	Redox-active disulfide protein 2	1(3)	No Result	1 2)	rRNA-binding proteins	1(3)	Redox-active disulfide protein 2	1(4)	Thioredoxin	1(3)
A9WK94	Hydrogenase maturation protease	Hydrogenase specific C-terminal endopeptidases	1(3)	Hydrogenase maturation protease	1(5)	No Result	1(2)	EC1.1 Oxidoreductases - Acting on the CH-OH group of donors	1(4)	Peptidase A31 family	1(2)	Hydrogenase 1 maturation protease	1(5)
A9WFM9	Peptide chain release factor 2	peptide chain release factor 2	1(4)	Peptide chain release factor 2	1(5)	PCRF	1(4)	All DNA-binding	1(4)	Peptide chain release factor 2	1(4)	Peptide chain release factor 2	1(4)
A9WA81	Osmotic signal transduction related protein	YbjN protein family is structurally similar to type III secretion system chaperones	0(2)	Osmotic signal transduction related protein	1(5)	No Result	1(2)	All lipid-binding proteins	1(2)	Putative sensory transduction regulator YbjN	0(2)	No result	0(2)
